# Supplementary material for: Leucine Zipper Downregulated in Cancer-1 Interacts with Clathrin Adaptors to Control Epidermal Growth Factor Receptor (EGFR) Internalization and Gefitinib Response in EGFR-Mutated Non-Small Cell Lung Cancer
Source: Int J Mol Sci. 2024 Jan 23;25(3):1374. doi: 10.3390/ijms25031374 (PMC10855387; doi:10.3390/ijms25031374)
Supplement: Supplementary file 1 [file ijms-25-01374-s001.zip]

Archive with 1 entries (1 files):
- ijms-2747289-supplementary.pdf
